# Supplementary material for: Locally Isolated Trichoderma harzianum Species Have Broad Spectrum Biocontrol Activities against the Wood Rot Fungal Species through Both Volatile Inhibition and Mycoparasitism
Source: J Fungi (Basel). 2023 Jun 15;9(6):675. doi: 10.3390/jof9060675 (PMC10301622; doi:10.3390/jof9060675)
Supplement: Supplementary file 1 [file jof-09-00675-s001.zip]

Archive with 2 entries (2 files):
- Supplementary Figure S1.pdf
- Supplementary Table S1 of GC-MS data.xlsx
